# Supplementary material for: Tyrosinase Magnetic Cross-Linked Enzyme Aggregates: Biocatalytic Study in Deep Eutectic Solvent Aqueous Solutions
Source: Biomolecules. 2023 Apr 3;13(4):643. doi: 10.3390/biom13040643 (PMC10135570; doi:10.3390/biom13040643)
Supplement: Supplementary file 1 [file biomolecules-13-00643-s001.zip]

Archive with 1 entries (1 files):
- biomolecules-2307513-supplementary.pdf
